# Supplementary material for: Discovery of Pancreatic Adenocarcinoma Biomarkers by Untargeted Metabolomics
Source: Cancers (Basel). 2020 Apr 18;12(4):1002. doi: 10.3390/cancers12041002 (PMC7225994; doi:10.3390/cancers12041002)
Supplement: Supplementary file 1 [file cancers-12-01002-s001.zip]

Archive with 2 entries (1 files):
- cancers-769330-supplementary/
- cancers-769330-supplementary/Supp.Material.docx
